# Supplementary material for: Monilinia fructicola Response to White Light
Source: J Fungi (Basel). 2023 Oct 4;9(10):988. doi: 10.3390/jof9100988 (PMC10607740; doi:10.3390/jof9100988)
Supplement: Supplementary file 1 [file jof-09-00988-s001.zip]

Archive with 2 entries (2 files):
- Gene set test.xlsx
- Supplementary Material.pdf
