# Supplementary material for: Monilinia fructicola Response to White Light
Source: J Fungi (Basel). 2023 Oct 4;9(10):988. doi: 10.3390/jof9100988 (PMC10607740; doi:10.3390/jof9100988)
Supplement: Supplementary file 1 [file jof-09-00988-s001.zip › Gene set test.xlsx]

## Sheet: 5´ Biological process
GO term	Description	DE Genes	DE Genes (Names)	P-values
0008152	metabolic process	198	MFRU_001g01460, MFRU_001g01790, MFRU_001g01980, MFRU_001g02880, MFRU_001g03560, MFRU_001g03590, MFRU_001g04210, MFRU_001g04540, MFRU_001g04800, MFRU_001g04890, MFRU_001g05000, MFRU_002g00130, MFRU_002g00540, MFRU_002g00550, MFRU_002g00580, MFRU_002g01870, MFRU_002g01920, MFRU_002g02170, MFRU_002g02410, MFRU_002g03120, MFRU_002g04430, MFRU_003g00560, MFRU_003g00660, MFRU_003g00870, MFRU_003g01040,…	0.00712373
0071704	organic substance metabolic process	177	MFRU_001g01460, MFRU_001g01790, MFRU_001g01980, MFRU_001g02880, MFRU_001g03560, MFRU_001g03590, MFRU_001g04210, MFRU_001g04540, MFRU_001g04800, MFRU_001g05000, MFRU_002g00130, MFRU_002g00540, MFRU_002g00580, MFRU_002g01920, MFRU_002g02410, MFRU_002g03120, MFRU_002g04430, MFRU_003g00560, MFRU_003g00660, MFRU_003g00870, MFRU_003g01040, MFRU_003g02110, MFRU_003g02190, MFRU_003g02410, MFRU_003g02440,…	0.0328355
0044710	single-organism metabolic process	80	MFRU_001g02880, MFRU_001g03560, MFRU_001g04800, MFRU_001g04890, MFRU_002g02170, MFRU_002g04430, MFRU_003g00870, MFRU_003g01040, MFRU_003g04650, MFRU_003g04740, MFRU_004g00370, MFRU_004g01130, MFRU_004g01590, MFRU_004g01660, MFRU_004g03130, MFRU_004g04200, MFRU_004g04600, MFRU_005g00790, MFRU_005g02030, MFRU_006g00510, MFRU_006g03340, MFRU_007g00060, MFRU_007g00510, MFRU_007g01660, MFRU_007g02400,…	0.0020513
0009056	catabolic process	50	MFRU_001g01790, MFRU_001g03590, MFRU_001g04800, MFRU_003g00560, MFRU_003g00870, MFRU_003g02110, MFRU_003g02190, MFRU_003g02440, MFRU_003g02770, MFRU_003g04150, MFRU_003g04740, MFRU_004g03890, MFRU_006g00070, MFRU_006g02040, MFRU_006g02210, MFRU_006g03340, MFRU_006g03920, MFRU_007g03190, MFRU_008g03210, MFRU_009g00570, MFRU_010g03060, MFRU_011g02760, MFRU_012g00760, MFRU_012g00800, MFRU_012g01940,…	0.000379551
0044281	small molecule metabolic process	47	MFRU_001g02880, MFRU_001g03560, MFRU_001g04800, MFRU_001g04890, MFRU_002g02170, MFRU_003g00870, MFRU_003g01040, MFRU_003g04650, MFRU_003g04740, MFRU_004g01130, MFRU_004g01590, MFRU_004g03130, MFRU_004g04200, MFRU_004g04600, MFRU_006g03340, MFRU_007g00060, MFRU_007g00510, MFRU_007g02400, MFRU_008g03360, MFRU_010g02310, MFRU_010g03060, MFRU_011g02400, MFRU_012g00760, MFRU_013g00860, MFRU_013g02470,…	0.0392507
1901575	organic substance catabolic process	46	MFRU_001g01790, MFRU_001g03590, MFRU_001g04800, MFRU_003g00560, MFRU_003g00870, MFRU_003g02110, MFRU_003g02190, MFRU_003g02440, MFRU_003g04150, MFRU_003g04740, MFRU_004g03890, MFRU_006g00070, MFRU_006g02040, MFRU_006g03340, MFRU_006g03920, MFRU_007g03190, MFRU_008g03210, MFRU_009g00570, MFRU_010g03060, MFRU_011g02760, MFRU_012g00760, MFRU_012g00800, MFRU_012g01940, MFRU_013g02470, MFRU_014g01430,…	0.00196335
0005975	carbohydrate metabolic process	40	MFRU_001g03560, MFRU_001g04540, MFRU_001g04800, MFRU_002g00130, MFRU_003g00560, MFRU_003g00660, MFRU_003g02110, MFRU_003g02190, MFRU_003g02440, MFRU_003g04150, MFRU_004g00370, MFRU_004g01590, MFRU_004g01800, MFRU_004g03880, MFRU_004g03890, MFRU_004g04160, MFRU_006g00070, MFRU_006g02040, MFRU_007g03190, MFRU_008g03210, MFRU_011g01460, MFRU_012g01940, MFRU_013g00010, MFRU_013g00730, MFRU_013g00860,…	1.2103e-05
0009057	macromolecule catabolic process	26	MFRU_001g01790, MFRU_001g03590, MFRU_003g00560, MFRU_003g02110, MFRU_003g02190, MFRU_003g02440, MFRU_003g04150, MFRU_004g03890, MFRU_006g00070, MFRU_006g02040, MFRU_006g03920, MFRU_007g03190, MFRU_008g03210, MFRU_012g00800, MFRU_019g00940, MFRU_020g00830, MFRU_022g00050, MFRU_027g00570, MFRU_027g00600, MFRU_028g01200, MFRU_033g00180, MFRU_034g00720, MFRU_035g00040, MFRU_036g00220, MFRU_046g00110,…	0.033364
0005976	polysaccharide metabolic process	20	MFRU_001g04540, MFRU_003g00560, MFRU_003g02110, MFRU_003g02190, MFRU_003g02440, MFRU_003g04150, MFRU_004g03890, MFRU_006g00070, MFRU_006g02040, MFRU_007g03190, MFRU_008g03210, MFRU_011g01460, MFRU_013g00730, MFRU_013g00860, MFRU_019g00940, MFRU_033g00180, MFRU_034g00720, MFRU_046g00110, MFRU_064g00460, MFRU_067g00070	2.97849e-06
0016052	carbohydrate catabolic process	20	MFRU_001g04800, MFRU_003g00560, MFRU_003g02110, MFRU_003g02190, MFRU_003g02440, MFRU_003g04150, MFRU_004g03890, MFRU_006g00070, MFRU_006g02040, MFRU_007g03190, MFRU_008g03210, MFRU_012g01940, MFRU_017g00880, MFRU_018g01460, MFRU_019g00940, MFRU_021g00100, MFRU_033g00180, MFRU_034g00720, MFRU_046g00110, MFRU_064g00460	0.000161975
0044712	single-organism catabolic process	18	MFRU_001g04800, MFRU_003g00870, MFRU_003g04740, MFRU_006g03340, MFRU_009g00570, MFRU_010g03060, MFRU_011g02760, MFRU_012g00760, MFRU_012g01940, MFRU_013g02470, MFRU_014g01430, MFRU_015g00200, MFRU_017g00880, MFRU_018g01460, MFRU_021g00100, MFRU_043g00340, MFRU_046g00420, MFRU_048g00470	0.0283212
0016072	rRNA metabolic process	16	MFRU_001g01980, MFRU_001g05000, MFRU_004g02740, MFRU_005g03390, MFRU_005g04020, MFRU_006g03920, MFRU_007g00610, MFRU_007g01430, MFRU_008g03290, MFRU_009g01450, MFRU_010g00150, MFRU_013g01310, MFRU_013g01570, MFRU_027g00570, MFRU_027g00600, MFRU_043g00300	0.0169602
0000272	polysaccharide catabolic process	15	MFRU_003g00560, MFRU_003g02110, MFRU_003g02190, MFRU_003g02440, MFRU_003g04150, MFRU_004g03890, MFRU_006g00070, MFRU_006g02040, MFRU_007g03190, MFRU_008g03210, MFRU_019g00940, MFRU_033g00180, MFRU_034g00720, MFRU_046g00110, MFRU_064g00460	0.000105931
0006364	rRNA processing	15	MFRU_001g01980, MFRU_001g05000, MFRU_004g02740, MFRU_005g03390, MFRU_005g04020, MFRU_007g00610, MFRU_007g01430, MFRU_008g03290, MFRU_009g01450, MFRU_010g00150, MFRU_013g01310, MFRU_013g01570, MFRU_027g00570, MFRU_027g00600, MFRU_043g00300	0.0253029
0006790	sulfur compound metabolic process	13	MFRU_003g01040, MFRU_006g03340, MFRU_008g03790, MFRU_009g00850, MFRU_012g01840, MFRU_028g00220, MFRU_028g00300, MFRU_035g00840, MFRU_040g00030, MFRU_054g00370, MFRU_058g00170, MFRU_063g00080, MFRU_074g00150	0.0198188
0044723	single-organism carbohydrate metabolic process	12	MFRU_001g03560, MFRU_001g04800, MFRU_004g00370, MFRU_004g01590, MFRU_012g01940, MFRU_013g00730, MFRU_013g00860, MFRU_017g00880, MFRU_018g01460, MFRU_021g00100, MFRU_034g00720, MFRU_067g00070	0.0161289
0044262	cellular carbohydrate metabolic process	11	MFRU_001g03560, MFRU_001g04800, MFRU_004g03890, MFRU_007g03190, MFRU_012g01940, MFRU_013g00730, MFRU_013g00860, MFRU_021g00100, MFRU_034g00720, MFRU_046g00110, MFRU_067g00070	0.0105212
0006575	cellular modified amino acid metabolic process	10	MFRU_006g03340, MFRU_009g00850, MFRU_010g02310, MFRU_012g01840, MFRU_019g00170, MFRU_035g00840, MFRU_038g00900, MFRU_040g00030, MFRU_058g00170, MFRU_074g00150	0.00305099
0042440	pigment metabolic process	8	MFRU_003g04740, MFRU_004g01130, MFRU_005g00790, MFRU_006g00510, MFRU_008g03790, MFRU_009g00600, MFRU_053g00340, MFRU_065g00120	0.000136936
0046148	pigment biosynthetic process	7	MFRU_003g04740, MFRU_004g01130, MFRU_005g00790, MFRU_006g00510, MFRU_008g03790, MFRU_009g00600, MFRU_065g00120	0.000248045
0006073	cellular glucan metabolic process	7	MFRU_004g03890, MFRU_007g03190, MFRU_013g00730, MFRU_013g00860, MFRU_034g00720, MFRU_046g00110, MFRU_067g00070	0.0016368
0006749	glutathione metabolic process	7	MFRU_006g03340, MFRU_009g00850, MFRU_012g01840, MFRU_035g00840, MFRU_040g00030, MFRU_058g00170, MFRU_074g00150	0.00237533
0044042	glucan metabolic process	7	MFRU_004g03890, MFRU_007g03190, MFRU_013g00730, MFRU_013g00860, MFRU_034g00720, MFRU_046g00110, MFRU_067g00070	0.00237533
0044264	cellular polysaccharide metabolic process	7	MFRU_004g03890, MFRU_007g03190, MFRU_013g00730, MFRU_013g00860, MFRU_034g00720, MFRU_046g00110, MFRU_067g00070	0.0045963
0022613	ribonucleoprotein complex biogenesis	6	MFRU_001g01980, MFRU_004g04050, MFRU_007g00730, MFRU_008g01690, MFRU_011g01540, MFRU_028g00030	0.00782944
0098754	detoxification	6	MFRU_003g02770, MFRU_006g02210, MFRU_012g00400, MFRU_012g02510, MFRU_024g00250, MFRU_048g00470	0.0283856
1990748	cellular detoxification	6	MFRU_003g02770, MFRU_006g02210, MFRU_012g00400, MFRU_012g02510, MFRU_024g00250, MFRU_048g00470	0.0283856
0006081	cellular aldehyde metabolic process	5	MFRU_001g04800, MFRU_003g00870, MFRU_006g03340, MFRU_010g03060, MFRU_026g00970	0.00645156
0000724	double-strand break repair via homologous recombination	5	MFRU_008g02910, MFRU_021g00850, MFRU_030g00390, MFRU_040g00270, MFRU_046g00050	0.0242045
0032392	DNA geometric change	5	MFRU_008g02910, MFRU_021g00850, MFRU_030g00390, MFRU_046g00050, MFRU_053g00210	0.0242045
0032508	DNA duplex unwinding	5	MFRU_008g02910, MFRU_021g00850, MFRU_030g00390, MFRU_046g00050, MFRU_053g00210	0.0242045
0051052	regulation of DNA metabolic process	5	MFRU_008g01690, MFRU_008g02910, MFRU_021g00850, MFRU_030g00390, MFRU_046g00050	0.0275768
0000725	recombinational repair	5	MFRU_008g02910, MFRU_021g00850, MFRU_030g00390, MFRU_040g00270, MFRU_046g00050	0.0312337
0070941	eisosome assembly	4	MFRU_002g01900, MFRU_008g00470, MFRU_030g00150, MFRU_064g00250	9.76543e-06
0006267	pre-replicative complex assembly involved in nuclear cell cycle DNA replication	4	MFRU_008g02910, MFRU_021g00850, MFRU_030g00390, MFRU_046g00050	0.000133788
0036388	pre-replicative complex assembly	4	MFRU_008g02910, MFRU_021g00850, MFRU_030g00390, MFRU_046g00050	0.000133788
1902299	pre-replicative complex assembly involved in cell cycle DNA replication	4	MFRU_008g02910, MFRU_021g00850, MFRU_030g00390, MFRU_046g00050	0.000133788
0006268	DNA unwinding involved in DNA replication	4	MFRU_008g02910, MFRU_021g00850, MFRU_030g00390, MFRU_046g00050	0.000570433
0030174	regulation of DNA-dependent DNA replication initiation	4	MFRU_008g02910, MFRU_021g00850, MFRU_030g00390, MFRU_046g00050	0.000570433
0000727	double-strand break repair via break-induced replication	4	MFRU_008g02910, MFRU_021g00850, MFRU_030g00390, MFRU_046g00050	0.00465603
0009250	glucan biosynthetic process	4	MFRU_013g00730, MFRU_013g00860, MFRU_034g00720, MFRU_067g00070	0.00465603
0006261	DNA-dependent DNA replication	4	MFRU_002g02410, MFRU_015g00400, MFRU_030g00390, MFRU_046g00050	0.00813119
0090329	regulation of DNA-dependent DNA replication	4	MFRU_008g02910, MFRU_021g00850, MFRU_030g00390, MFRU_046g00050	0.0103707
0006275	regulation of DNA replication	4	MFRU_008g02910, MFRU_021g00850, MFRU_030g00390, MFRU_046g00050	0.0129739
0006271	DNA strand elongation involved in DNA replication	4	MFRU_008g02910, MFRU_021g00850, MFRU_030g00390, MFRU_046g00050	0.0159592
0022616	DNA strand elongation	4	MFRU_008g02910, MFRU_021g00850, MFRU_030g00390, MFRU_046g00050	0.0159592
0033692	cellular polysaccharide biosynthetic process	4	MFRU_013g00730, MFRU_013g00860, MFRU_034g00720, MFRU_067g00070	0.0193424
0000271	polysaccharide biosynthetic process	4	MFRU_013g00730, MFRU_013g00860, MFRU_034g00720, MFRU_067g00070	0.0231366
0006090	pyruvate metabolic process	4	MFRU_017g00880, MFRU_018g01460, MFRU_021g00100, MFRU_030g00970	0.042591
0005977	glycogen metabolic process	3	MFRU_013g00730, MFRU_013g00860, MFRU_034g00720	0.00309113
0005978	glycogen biosynthetic process	3	MFRU_013g00730, MFRU_013g00860, MFRU_034g00720	0.00309113
0006112	energy reserve metabolic process	3	MFRU_013g00730, MFRU_013g00860, MFRU_034g00720	0.00309113
0006573	valine metabolic process	3	MFRU_007g00510, MFRU_014g01430, MFRU_015g01160	0.00518569
0033260	nuclear DNA replication	3	MFRU_015g00400, MFRU_030g00390, MFRU_046g00050	0.00518569
0044786	cell cycle DNA replication	3	MFRU_015g00400, MFRU_030g00390, MFRU_046g00050	0.00518569
0046185	aldehyde catabolic process	3	MFRU_003g00870, MFRU_006g03340, MFRU_010g03060	0.00518569
0018298	protein-chromophore linkage	3	MFRU_001g04210, MFRU_023g00600, MFRU_030g01000	0.00795485
0006783	heme biosynthetic process	3	MFRU_005g00790, MFRU_006g00510, MFRU_008g03790	0.0114415
0006026	aminoglycan catabolic process	3	MFRU_001g01790, MFRU_006g00070, MFRU_033g00180	0.0156747
0042168	heme metabolic process	3	MFRU_005g00790, MFRU_006g00510, MFRU_008g03790	0.0156747
0042254	ribosome biogenesis	3	MFRU_007g00730, MFRU_008g01690, MFRU_011g01540	0.0264383
0044273	sulfur compound catabolic process	3	MFRU_028g00300, MFRU_063g00080, MFRU_074g00150	0.0264383
0046348	amino sugar catabolic process	3	MFRU_006g00070, MFRU_021g00120, MFRU_033g00180	0.0264383
1901072	glucosamine-containing compound catabolic process	3	MFRU_006g00070, MFRU_021g00120, MFRU_033g00180	0.0264383
0030436	asexual sporulation	3	MFRU_008g02710, MFRU_075g00010, MFRU_075g00020	0.032973
0048315	conidium formation	3	MFRU_008g02710, MFRU_075g00010, MFRU_075g00020	0.032973
0009314	response to radiation	3	MFRU_001g04210, MFRU_023g00600, MFRU_023g00800	0.0402654
0009416	response to light stimulus	3	MFRU_001g04210, MFRU_023g00600, MFRU_023g00800	0.0402654
0071966	fungal-type cell wall polysaccharide metabolic process	3	MFRU_001g04540, MFRU_011g01460, MFRU_067g00070	0.0402654
0019243	methylglyoxal catabolic process to D-lactate via S-lactoyl-glutathione	2	MFRU_003g00870, MFRU_006g03340	0.00908664
0098657	import into cell	2	MFRU_006g00790, MFRU_011g02710	0.00908664
0098739	import across plasma membrane	2	MFRU_006g00790, MFRU_011g02710	0.00908664
1902969	mitotic DNA replication	2	MFRU_015g00400, MFRU_046g00050	0.00908664
1905775	- No description available -	2	MFRU_008g02910, MFRU_030g00390	0.00908664
0006279	premeiotic DNA replication	2	MFRU_015g00400, MFRU_030g00390	0.0175003
0007023	post-chaperonin tubulin folding pathway	2	MFRU_001g02660, MFRU_019g00570	0.0175003
0009099	valine biosynthetic process	2	MFRU_007g00510, MFRU_015g01160	0.0175003
0009438	methylglyoxal metabolic process	2	MFRU_003g00870, MFRU_006g03340	0.0175003
0051596	methylglyoxal catabolic process	2	MFRU_003g00870, MFRU_006g03340	0.0175003
0061727	methylglyoxal catabolic process to lactate	2	MFRU_003g00870, MFRU_006g03340	0.0175003
0070481	nuclear-transcribed mRNA catabolic process, non-stop decay	2	MFRU_006g03920, MFRU_020g00830	0.0175003
0006469	negative regulation of protein kinase activity	2	MFRU_030g00150, MFRU_064g00250	0.0280922
0033673	negative regulation of kinase activity	2	MFRU_030g00150, MFRU_064g00250	0.0280922
0046083	adenine metabolic process	2	MFRU_003g04740, MFRU_004g01130	0.0280922
0051348	negative regulation of transferase activity	2	MFRU_030g00150, MFRU_064g00250	0.0280922
0000338	protein deneddylation	2	MFRU_010g00830, MFRU_012g00800	0.0405927
0006089	lactate metabolic process	2	MFRU_003g00870, MFRU_006g03340	0.0405927
0006549	isoleucine metabolic process	2	MFRU_007g00510, MFRU_015g01160	0.0405927
0009097	isoleucine biosynthetic process	2	MFRU_007g00510, MFRU_015g01160	0.0405927
0009581	detection of external stimulus	2	MFRU_001g04210, MFRU_023g00600	0.0405927
0009582	detection of abiotic stimulus	2	MFRU_001g04210, MFRU_023g00600	0.0405927
0009583	detection of light stimulus	2	MFRU_001g04210, MFRU_023g00600	0.0405927
0015851	nucleobase transport	2	MFRU_011g02750, MFRU_023g00260	0.0405927
0042182	ketone catabolic process	2	MFRU_003g00870, MFRU_006g03340	0.0405927
0046113	nucleobase catabolic process	2	MFRU_003g04740, MFRU_014g01430	0.0405927
0051606	detection of stimulus	2	MFRU_001g04210, MFRU_023g00600	0.0405927

## Sheet: 5´ Celullar component
GO term	Description	DE Genes	DE Genes (Names)	P-values
0044425	membrane part	195	MFRU_001g00670, MFRU_001g01750, MFRU_001g03530, MFRU_001g03630, MFRU_001g03880, MFRU_001g04210, MFRU_001g05270, MFRU_002g00130, MFRU_002g00540, MFRU_002g01610, MFRU_002g01750, MFRU_002g01870, MFRU_002g02000, MFRU_002g02080, MFRU_002g02760, MFRU_002g03120, MFRU_002g04430, MFRU_002g04620, MFRU_002g05150, MFRU_003g00870, MFRU_003g00970, MFRU_003g01360, MFRU_003g01620, MFRU_003g02410, MFRU_003g02700,…	0.000226086
0031224	intrinsic component of membrane	190	MFRU_001g00670, MFRU_001g01750, MFRU_001g03530, MFRU_001g03630, MFRU_001g03880, MFRU_001g04210, MFRU_001g05270, MFRU_002g00130, MFRU_002g00540, MFRU_002g01750, MFRU_002g01870, MFRU_002g02000, MFRU_002g02080, MFRU_002g02760, MFRU_002g03120, MFRU_002g04430, MFRU_002g04620, MFRU_002g05150, MFRU_003g00870, MFRU_003g00970, MFRU_003g01360, MFRU_003g01620, MFRU_003g02410, MFRU_003g02700, MFRU_003g04290,…	9.66503e-06
0016021	integral component of membrane	189	MFRU_001g00670, MFRU_001g01750, MFRU_001g03530, MFRU_001g03630, MFRU_001g03880, MFRU_001g04210, MFRU_001g05270, MFRU_002g00130, MFRU_002g00540, MFRU_002g01750, MFRU_002g01870, MFRU_002g02000, MFRU_002g02080, MFRU_002g02760, MFRU_002g03120, MFRU_002g04430, MFRU_002g04620, MFRU_002g05150, MFRU_003g00870, MFRU_003g00970, MFRU_003g01360, MFRU_003g01620, MFRU_003g02410, MFRU_003g02700, MFRU_003g04290,…	9.25591e-06
0005730	nucleolus	16	MFRU_001g01460, MFRU_001g01980, MFRU_001g05000, MFRU_004g02740, MFRU_008g03290, MFRU_009g01450, MFRU_009g03550, MFRU_010g00150, MFRU_011g01540, MFRU_011g01810, MFRU_013g01310, MFRU_013g01570, MFRU_016g01880, MFRU_018g00100, MFRU_027g00600, MFRU_028g00030	0.00885316
0005576	extracellular region	15	MFRU_003g00560, MFRU_003g02190, MFRU_003g04150, MFRU_003g05040, MFRU_004g03880, MFRU_004g03890, MFRU_006g02040, MFRU_007g03190, MFRU_008g03210, MFRU_013g02150, MFRU_019g00940, MFRU_028g00160, MFRU_034g00720, MFRU_043g00260, MFRU_047g00320	0.00235356
0005886	plasma membrane	14	MFRU_002g00540, MFRU_005g02620, MFRU_006g00790, MFRU_007g00230, MFRU_008g00470, MFRU_011g02750, MFRU_013g00320, MFRU_017g01270, MFRU_023g00260, MFRU_030g00150, MFRU_030g00270, MFRU_064g00250, MFRU_075g00010, MFRU_075g00020	0.027701
0005887	integral component of plasma membrane	6	MFRU_002g01750, MFRU_005g00330, MFRU_011g02710, MFRU_021g00190, MFRU_024g00490, MFRU_041g00700	0.027285
0031226	intrinsic component of plasma membrane	6	MFRU_002g01750, MFRU_005g00330, MFRU_011g02710, MFRU_021g00190, MFRU_024g00490, MFRU_041g00700	0.0344574
0005656	nuclear pre-replicative complex	5	MFRU_008g02910, MFRU_021g00850, MFRU_030g00390, MFRU_046g00050, MFRU_053g00210	1.8868e-05
0036387	pre-replicative complex	5	MFRU_008g02910, MFRU_021g00850, MFRU_030g00390, MFRU_046g00050, MFRU_053g00210	1.8868e-05
0042555	MCM complex	5	MFRU_008g02910, MFRU_021g00850, MFRU_030g00390, MFRU_046g00050, MFRU_053g00210	1.8868e-05
0031261	DNA replication preinitiation complex	5	MFRU_008g02910, MFRU_021g00850, MFRU_030g00390, MFRU_046g00050, MFRU_053g00210	0.000335443
0005618	cell wall	5	MFRU_001g04540, MFRU_003g00750, MFRU_011g01460, MFRU_012g01220, MFRU_039g00180	0.0107173
0030312	external encapsulating structure	5	MFRU_001g04540, MFRU_003g00750, MFRU_011g01460, MFRU_012g01220, MFRU_039g00180	0.0107173
0032993	protein-DNA complex	5	MFRU_008g02910, MFRU_021g00850, MFRU_030g00390, MFRU_046g00050, MFRU_053g00210	0.0185004
0071162	CMG complex	4	MFRU_008g02910, MFRU_021g00850, MFRU_030g00390, MFRU_046g00050	0.000908601
0031298	replication fork protection complex	4	MFRU_008g02910, MFRU_021g00850, MFRU_030g00390, MFRU_046g00050	0.00719813
0009277	fungal-type cell wall	4	MFRU_001g04540, MFRU_011g01460, MFRU_012g01220, MFRU_039g00180	0.0195943
0097373	MCM core complex	3	MFRU_021g00850, MFRU_030g00390, MFRU_046g00050	0.000965483
0032126	eisosome	2	MFRU_002g01900, MFRU_008g00470	0.00401492
0036286	eisosome filament	2	MFRU_030g00150, MFRU_064g00250	0.00401492
0016459	myosin complex	2	MFRU_075g00010, MFRU_075g00020	0.0353178

## Sheet: 5´ Molecular function
GO term	Description	DE Genes	DE Genes (Names)	P-values
0003824	catalytic activity	292	MFRU_001g00040, MFRU_001g00670, MFRU_001g01460, MFRU_001g01730, MFRU_001g01790, MFRU_001g01980, MFRU_001g02040, MFRU_001g02880, MFRU_001g03530, MFRU_001g03560, MFRU_001g03590, MFRU_001g04800, MFRU_001g04920, MFRU_002g00130, MFRU_002g00540, MFRU_002g00550, MFRU_002g01870, MFRU_002g01880, MFRU_002g01920, MFRU_002g02080, MFRU_002g02540, MFRU_002g02760, MFRU_002g03120, MFRU_002g03260, MFRU_002g03570,…	4.87463e-09
0016491	oxidoreductase activity	126	MFRU_001g00040, MFRU_001g00670, MFRU_001g01730, MFRU_001g04800, MFRU_001g04920, MFRU_002g01880, MFRU_002g02080, MFRU_002g02540, MFRU_002g03260, MFRU_002g03570, MFRU_002g04010, MFRU_002g04430, MFRU_003g01040, MFRU_003g01360, MFRU_003g01680, MFRU_003g02770, MFRU_003g04790, MFRU_004g00210, MFRU_004g02080, MFRU_004g04600, MFRU_005g02920, MFRU_005g03480, MFRU_005g03720, MFRU_006g00310, MFRU_006g00510,…	0
0048037	cofactor binding	31	MFRU_001g01730, MFRU_002g03260, MFRU_002g03570, MFRU_002g04010, MFRU_004g02080, MFRU_004g03130, MFRU_007g00510, MFRU_008g02610, MFRU_011g01250, MFRU_011g02010, MFRU_013g00010, MFRU_013g02150, MFRU_014g01550, MFRU_017g00170, MFRU_018g00470, MFRU_022g00620, MFRU_024g00610, MFRU_028g00860, MFRU_028g00930, MFRU_028g01070, MFRU_030g00050, MFRU_030g00970, MFRU_031g00310, MFRU_031g00690, MFRU_033g00840,…	0.0308113
0016614	oxidoreductase activity, acting on CH-OH group of donors	26	MFRU_002g03570, MFRU_004g02080, MFRU_005g02920, MFRU_006g02550, MFRU_006g03930, MFRU_007g00060, MFRU_007g01650, MFRU_007g02330, MFRU_007g02400, MFRU_007g02410, MFRU_007g03800, MFRU_010g01250, MFRU_013g02150, MFRU_014g01110, MFRU_015g01160, MFRU_022g00700, MFRU_029g00280, MFRU_030g00840, MFRU_030g00970, MFRU_033g00840, MFRU_035g00250, MFRU_038g00530, MFRU_038g00540, MFRU_046g00580, MFRU_052g00030,…	1.20301e-05
0016798	hydrolase activity, acting on glycosyl bonds	23	MFRU_001g01790, MFRU_002g00130, MFRU_003g02110, MFRU_003g02440, MFRU_003g04150, MFRU_004g00370, MFRU_004g01800, MFRU_004g03890, MFRU_006g00070, MFRU_006g02040, MFRU_007g03190, MFRU_008g03210, MFRU_012g01440, MFRU_012g01940, MFRU_013g00860, MFRU_013g01860, MFRU_014g00980, MFRU_019g00940, MFRU_022g00050, MFRU_033g00180, MFRU_034g00720, MFRU_046g00110, MFRU_064g00460	0.0118884
0004497	monooxygenase activity	22	MFRU_001g00670, MFRU_001g04800, MFRU_003g01360, MFRU_004g00210, MFRU_014g01420, MFRU_014g01640, MFRU_015g00190, MFRU_017g00260, MFRU_017g00660, MFRU_028g00860, MFRU_028g00930, MFRU_030g00260, MFRU_030g00510, MFRU_031g01060, MFRU_040g00040, MFRU_040g00050, MFRU_047g00270, MFRU_064g00300, MFRU_064g00310, MFRU_064g00350, MFRU_065g00120, MFRU_077g00020	0.00168024
0004553	hydrolase activity, hydrolyzing O-glycosyl compounds	22	MFRU_001g01790, MFRU_002g00130, MFRU_003g02110, MFRU_003g02440, MFRU_003g04150, MFRU_004g00370, MFRU_004g01800, MFRU_004g03890, MFRU_006g00070, MFRU_006g02040, MFRU_007g03190, MFRU_008g03210, MFRU_012g01940, MFRU_013g00860, MFRU_013g01860, MFRU_014g00980, MFRU_019g00940, MFRU_022g00050, MFRU_033g00180, MFRU_034g00720, MFRU_046g00110, MFRU_064g00460	0.00819812
0016616	oxidoreductase activity, acting on the CH-OH group of donors, NAD or NADP as acceptor	21	MFRU_005g02920, MFRU_006g02550, MFRU_006g03930, MFRU_007g00060, MFRU_007g01650, MFRU_007g02330, MFRU_007g02400, MFRU_007g02410, MFRU_007g03800, MFRU_010g01250, MFRU_014g01110, MFRU_015g01160, MFRU_022g00700, MFRU_029g00280, MFRU_030g00840, MFRU_030g00970, MFRU_035g00250, MFRU_038g00530, MFRU_038g00540, MFRU_046g00580, MFRU_052g00030	4.52884e-05
0016705	oxidoreductase activity, acting on paired donors, with incorporation or reduction of molecular oxygen	21	MFRU_001g00670, MFRU_001g04800, MFRU_004g00210, MFRU_010g02310, MFRU_014g01420, MFRU_014g01640, MFRU_015g00190, MFRU_017g00260, MFRU_017g00660, MFRU_028g00300, MFRU_030g00260, MFRU_030g00510, MFRU_031g01060, MFRU_040g00040, MFRU_040g00050, MFRU_047g00270, MFRU_063g00080, MFRU_064g00300, MFRU_064g00310, MFRU_065g00120, MFRU_077g00020	0.000974598
0050660	flavin adenine dinucleotide binding	20	MFRU_002g03570, MFRU_002g04010, MFRU_004g02080, MFRU_007g00510, MFRU_008g02610, MFRU_011g02010, MFRU_013g02150, MFRU_018g00470, MFRU_024g00610, MFRU_028g00860, MFRU_028g00930, MFRU_031g00310, MFRU_031g00690, MFRU_033g00840, MFRU_042g00150, MFRU_043g00340, MFRU_044g00200, MFRU_064g00350, MFRU_071g00010, MFRU_074g00060	0.0155813
0020037	heme binding	19	MFRU_001g00670, MFRU_001g04800, MFRU_003g02770, MFRU_004g00210, MFRU_006g02210, MFRU_014g01420, MFRU_014g01640, MFRU_015g00190, MFRU_015g00200, MFRU_017g00260, MFRU_017g00660, MFRU_030g00260, MFRU_030g00510, MFRU_040g00040, MFRU_040g00050, MFRU_047g00270, MFRU_064g00300, MFRU_064g00310, MFRU_077g00020	0.00109501
0046906	tetrapyrrole binding	19	MFRU_001g00670, MFRU_001g04800, MFRU_003g02770, MFRU_004g00210, MFRU_006g02210, MFRU_014g01420, MFRU_014g01640, MFRU_015g00190, MFRU_015g00200, MFRU_017g00260, MFRU_017g00660, MFRU_030g00260, MFRU_030g00510, MFRU_040g00040, MFRU_040g00050, MFRU_047g00270, MFRU_064g00300, MFRU_064g00310, MFRU_077g00020	0.00131742
0005506	iron ion binding	18	MFRU_001g00670, MFRU_001g04800, MFRU_003g01040, MFRU_004g00210, MFRU_010g02310, MFRU_014g01420, MFRU_014g01640, MFRU_015g00190, MFRU_017g00260, MFRU_017g00660, MFRU_030g00260, MFRU_030g00510, MFRU_040g00040, MFRU_040g00050, MFRU_047g00270, MFRU_064g00300, MFRU_064g00310, MFRU_077g00020	0.00322076
0047834	D-threo-aldose 1-dehydrogenase activity	13	MFRU_005g02920, MFRU_006g03930, MFRU_007g01650, MFRU_007g02330, MFRU_007g02400, MFRU_007g02410, MFRU_007g03800, MFRU_014g01110, MFRU_029g00280, MFRU_035g00250, MFRU_038g00530, MFRU_038g00540, MFRU_052g00030	1.78143e-07
0030246	carbohydrate binding	10	MFRU_003g04150, MFRU_004g03880, MFRU_004g03890, MFRU_006g02040, MFRU_010g02310, MFRU_013g02150, MFRU_021g00100, MFRU_034g00720, MFRU_043g00260, MFRU_047g00550	0.00865122
0016758	transferase activity, transferring hexosyl groups	9	MFRU_012g01810, MFRU_013g00010, MFRU_013g00730, MFRU_013g00860, MFRU_030g01080, MFRU_034g00750, MFRU_067g00070, MFRU_075g00010, MFRU_075g00020	0.0401513
0030248	cellulose binding	7	MFRU_003g04150, MFRU_004g03880, MFRU_004g03890, MFRU_006g02040, MFRU_013g02150, MFRU_034g00720, MFRU_043g00260	0.000978752
0001871	pattern binding	7	MFRU_003g04150, MFRU_004g03880, MFRU_004g03890, MFRU_006g02040, MFRU_013g02150, MFRU_034g00720, MFRU_043g00260	0.00202276
0030247	polysaccharide binding	7	MFRU_003g04150, MFRU_004g03880, MFRU_004g03890, MFRU_006g02040, MFRU_013g02150, MFRU_034g00720, MFRU_043g00260	0.00202276
0008194	UDP-glycosyltransferase activity	6	MFRU_012g01810, MFRU_013g00730, MFRU_034g00750, MFRU_067g00070, MFRU_075g00010, MFRU_075g00020	0.0155396
0016620	oxidoreductase activity, acting on the aldehyde or oxo group of donors, NAD or NADP as acceptor	5	MFRU_007g00070, MFRU_014g01430, MFRU_026g00970, MFRU_028g01070, MFRU_038g00820	0.0196357
0003678	DNA helicase activity	5	MFRU_008g02910, MFRU_021g00850, MFRU_030g00390, MFRU_046g00050, MFRU_053g00210	0.0364575
0010181	FMN binding	5	MFRU_001g01730, MFRU_002g03260, MFRU_011g01250, MFRU_014g01550, MFRU_017g00170	0.0364575
0016903	oxidoreductase activity, acting on the aldehyde or oxo group of donors	5	MFRU_007g00070, MFRU_014g01430, MFRU_026g00970, MFRU_028g01070, MFRU_038g00820	0.0417136
0008810	cellulase activity	4	MFRU_003g02440, MFRU_006g02040, MFRU_046g00110, MFRU_064g00460	0.000270738
0004003	ATP-dependent DNA helicase activity	4	MFRU_008g02910, MFRU_021g00850, MFRU_030g00390, MFRU_046g00050	0.00305037
0008026	ATP-dependent helicase activity	4	MFRU_008g02910, MFRU_021g00850, MFRU_030g00390, MFRU_046g00050	0.00305037
0017116	single-stranded DNA-dependent ATP-dependent DNA helicase activity	4	MFRU_008g02910, MFRU_021g00850, MFRU_030g00390, MFRU_046g00050	0.00305037
0043142	single-stranded DNA-dependent ATPase activity	4	MFRU_008g02910, MFRU_021g00850, MFRU_030g00390, MFRU_046g00050	0.00305037
0070035	purine NTP-dependent helicase activity	4	MFRU_008g02910, MFRU_021g00850, MFRU_030g00390, MFRU_046g00050	0.00305037
0003688	DNA replication origin binding	4	MFRU_008g02910, MFRU_021g00850, MFRU_030g00390, MFRU_046g00050	0.0117263
0008061	chitin binding	4	MFRU_002g04010, MFRU_003g00660, MFRU_005g01860, MFRU_006g00070	0.0151585
0009378	four-way junction helicase activity	3	MFRU_021g00850, MFRU_030g00390, MFRU_046g00050	0.00114625
0033679	3'-5' DNA/RNA helicase activity	3	MFRU_021g00850, MFRU_030g00390, MFRU_046g00050	0.00114625
0043140	ATP-dependent 3'-5' DNA helicase activity	3	MFRU_021g00850, MFRU_030g00390, MFRU_046g00050	0.00114625
1990518	single-stranded DNA-dependent ATP-dependent 3'-5' DNA helicase activity	3	MFRU_021g00850, MFRU_030g00390, MFRU_046g00050	0.00114625
0033677	DNA/RNA helicase activity	3	MFRU_021g00850, MFRU_030g00390, MFRU_046g00050	0.00517456
0043864	indoleacetamide hydrolase activity	3	MFRU_005g01520, MFRU_006g01730, MFRU_006g02920	0.0253649
0004040	amidase activity	3	MFRU_005g01520, MFRU_006g01730, MFRU_006g02920	0.0331736
0016706	oxidoreductase activity, acting on paired donors, with incorporation or reduction of molecular oxygen, 2-oxoglutarate as one donor, and incorporation of one atom each of oxygen into both donors	3	MFRU_010g02310, MFRU_028g00300, MFRU_063g00080	0.0331736
0043138	3'-5' DNA helicase activity	3	MFRU_021g00850, MFRU_030g00390, MFRU_046g00050	0.0420797
0000907	sulfonate dioxygenase activity	2	MFRU_028g00300, MFRU_063g00080	0.0045087
0004029	aldehyde dehydrogenase (NAD) activity	2	MFRU_026g00970, MFRU_038g00820	0.0129228
0019784	NEDD8-specific protease activity	2	MFRU_010g00830, MFRU_012g00800	0.0129228
0004032	alditol:NADP+ 1-oxidoreductase activity	2	MFRU_007g01650, MFRU_007g02410	0.0246993
0008186	RNA-dependent ATPase activity	2	MFRU_016g01880, MFRU_027g00570	0.0246993
0050664	oxidoreductase activity, acting on NAD(P)H, oxygen as acceptor	2	MFRU_010g01110, MFRU_024g00470	0.0246993

## Sheet: 14h Biological process
GO term	Description	DE Genes	DE Genes (Names)	P-values
0009058	biosynthetic process	108	MFRU_001g01220, MFRU_001g02980, MFRU_001g03020, MFRU_001g03140, MFRU_001g03230, MFRU_002g03890, MFRU_002g03950, MFRU_002g04120, MFRU_003g02050, MFRU_003g02450, MFRU_003g02690, MFRU_003g04910, MFRU_004g00480, MFRU_004g00840, MFRU_004g01270, MFRU_004g01280, MFRU_004g02770, MFRU_005g00790, MFRU_005g01660, MFRU_005g02030, MFRU_005g02160, MFRU_005g02280, MFRU_005g02380, MFRU_005g04090, MFRU_006g00380,…	5.93926e-06
0044249	cellular biosynthetic process	104	MFRU_001g01220, MFRU_001g02980, MFRU_001g03020, MFRU_001g03140, MFRU_001g03230, MFRU_002g03890, MFRU_002g03950, MFRU_002g04120, MFRU_003g02450, MFRU_003g02690, MFRU_003g04910, MFRU_004g00480, MFRU_004g00840, MFRU_004g01270, MFRU_004g01280, MFRU_004g02770, MFRU_005g00790, MFRU_005g01660, MFRU_005g02030, MFRU_005g02160, MFRU_005g02380, MFRU_005g04090, MFRU_006g00380, MFRU_006g00510, MFRU_006g01360,…	6.05849e-07
1901576	organic substance biosynthetic process	100	MFRU_001g01220, MFRU_001g02980, MFRU_001g03020, MFRU_001g03140, MFRU_002g03890, MFRU_002g03950, MFRU_002g04120, MFRU_003g02050, MFRU_003g02450, MFRU_003g02690, MFRU_003g04910, MFRU_004g00480, MFRU_004g00840, MFRU_004g01270, MFRU_004g01280, MFRU_004g02770, MFRU_005g00790, MFRU_005g01660, MFRU_005g02030, MFRU_005g02160, MFRU_005g02380, MFRU_005g04090, MFRU_006g00380, MFRU_006g00510, MFRU_007g00220,…	1.00331e-05
1901564	organonitrogen compound metabolic process	94	MFRU_001g00170, MFRU_001g01220, MFRU_001g03020, MFRU_001g04810, MFRU_001g05280, MFRU_002g00600, MFRU_002g03110, MFRU_002g03890, MFRU_002g03950, MFRU_002g04120, MFRU_003g00100, MFRU_003g02450, MFRU_003g02690, MFRU_003g04910, MFRU_004g01270, MFRU_004g01280, MFRU_004g02770, MFRU_005g00790, MFRU_005g01660, MFRU_005g02160, MFRU_005g03670, MFRU_005g04090, MFRU_006g00070, MFRU_006g00510, MFRU_006g03760,…	2.87916e-09
1901566	organonitrogen compound biosynthetic process	72	MFRU_001g01220, MFRU_001g03020, MFRU_002g03890, MFRU_002g03950, MFRU_002g04120, MFRU_003g02450, MFRU_003g02690, MFRU_003g04910, MFRU_004g01270, MFRU_004g01280, MFRU_004g02770, MFRU_005g00790, MFRU_005g01660, MFRU_005g02160, MFRU_005g04090, MFRU_006g00510, MFRU_007g00220, MFRU_007g02290, MFRU_008g00010, MFRU_009g00190, MFRU_009g00220, MFRU_009g01960, MFRU_009g03140, MFRU_010g00520, MFRU_010g02450,…	2.53593e-10
0044271	cellular nitrogen compound biosynthetic process	70	MFRU_001g01220, MFRU_002g03890, MFRU_002g03950, MFRU_002g04120, MFRU_003g02450, MFRU_003g02690, MFRU_003g04910, MFRU_004g00840, MFRU_004g01270, MFRU_004g01280, MFRU_004g02770, MFRU_005g00790, MFRU_005g01660, MFRU_005g04090, MFRU_006g00510, MFRU_007g00220, MFRU_007g02290, MFRU_008g00010, MFRU_008g02010, MFRU_008g02750, MFRU_009g00190, MFRU_009g00220, MFRU_009g01960, MFRU_009g03140, MFRU_010g00520,…	7.69981e-08
0009059	macromolecule biosynthetic process	59	MFRU_001g01220, MFRU_001g02980, MFRU_002g03890, MFRU_002g03950, MFRU_002g04120, MFRU_003g02450, MFRU_003g02690, MFRU_003g04910, MFRU_004g00840, MFRU_004g01270, MFRU_004g01280, MFRU_005g01660, MFRU_005g02380, MFRU_005g04090, MFRU_007g00220, MFRU_007g02290, MFRU_008g00010, MFRU_008g02010, MFRU_008g02290, MFRU_009g00190, MFRU_010g00520, MFRU_010g02450, MFRU_012g02220, MFRU_015g01980, MFRU_016g00070,…	1.61288e-08
0043603	cellular amide metabolic process	57	MFRU_001g01220, MFRU_001g05280, MFRU_002g03890, MFRU_002g03950, MFRU_002g04120, MFRU_003g02450, MFRU_003g02690, MFRU_003g04910, MFRU_004g01270, MFRU_004g01280, MFRU_005g01660, MFRU_005g03670, MFRU_005g04090, MFRU_006g03760, MFRU_007g00220, MFRU_007g02290, MFRU_008g00010, MFRU_009g00190, MFRU_009g01960, MFRU_010g00520, MFRU_010g02450, MFRU_012g01840, MFRU_012g02220, MFRU_016g00070, MFRU_016g00320,…	5.88418e-15
0034645	cellular macromolecule biosynthetic process	56	MFRU_001g01220, MFRU_001g02980, MFRU_002g03890, MFRU_002g03950, MFRU_002g04120, MFRU_003g02450, MFRU_003g02690, MFRU_003g04910, MFRU_004g00840, MFRU_004g01270, MFRU_004g01280, MFRU_005g01660, MFRU_005g02380, MFRU_005g04090, MFRU_007g00220, MFRU_007g02290, MFRU_008g00010, MFRU_008g02290, MFRU_009g00190, MFRU_010g00520, MFRU_010g02450, MFRU_012g02220, MFRU_016g00070, MFRU_016g00320, MFRU_016g00430,…	4.79014e-10
0006518	peptide metabolic process	55	MFRU_001g01220, MFRU_001g05280, MFRU_002g03890, MFRU_002g03950, MFRU_002g04120, MFRU_003g02450, MFRU_003g02690, MFRU_003g04910, MFRU_004g01270, MFRU_004g01280, MFRU_005g01660, MFRU_005g03670, MFRU_005g04090, MFRU_006g03760, MFRU_007g00220, MFRU_007g02290, MFRU_008g00010, MFRU_009g00190, MFRU_009g01960, MFRU_010g00520, MFRU_010g02450, MFRU_012g01840, MFRU_012g02220, MFRU_016g00070, MFRU_016g00320,…	2.22045e-16
0043604	amide biosynthetic process	49	MFRU_001g01220, MFRU_002g03890, MFRU_002g03950, MFRU_002g04120, MFRU_003g02450, MFRU_003g02690, MFRU_003g04910, MFRU_004g01270, MFRU_004g01280, MFRU_005g01660, MFRU_005g04090, MFRU_007g00220, MFRU_007g02290, MFRU_008g00010, MFRU_009g00190, MFRU_009g01960, MFRU_010g00520, MFRU_010g02450, MFRU_012g02220, MFRU_016g00070, MFRU_016g00320, MFRU_016g00430, MFRU_016g01380, MFRU_018g00830, MFRU_019g00750,…	9.99201e-16
0043043	peptide biosynthetic process	47	MFRU_001g01220, MFRU_002g03890, MFRU_002g03950, MFRU_002g04120, MFRU_003g02450, MFRU_003g02690, MFRU_003g04910, MFRU_004g01270, MFRU_004g01280, MFRU_005g01660, MFRU_005g04090, MFRU_007g00220, MFRU_007g02290, MFRU_008g00010, MFRU_009g00190, MFRU_009g01960, MFRU_010g00520, MFRU_010g02450, MFRU_012g02220, MFRU_016g00070, MFRU_016g00320, MFRU_016g00430, MFRU_016g01380, MFRU_018g00830, MFRU_019g00750,…	8.88178e-16
0006412	translation	46	MFRU_001g01220, MFRU_002g03890, MFRU_002g03950, MFRU_002g04120, MFRU_003g02450, MFRU_003g02690, MFRU_003g04910, MFRU_004g01270, MFRU_004g01280, MFRU_005g01660, MFRU_005g04090, MFRU_007g00220, MFRU_007g02290, MFRU_008g00010, MFRU_009g00190, MFRU_010g00520, MFRU_010g02450, MFRU_012g02220, MFRU_016g00070, MFRU_016g00320, MFRU_016g00430, MFRU_016g01380, MFRU_018g00830, MFRU_019g00750, MFRU_019g01290,…	4.44089e-16
0005975	carbohydrate metabolic process	42	MFRU_001g00170, MFRU_001g00870, MFRU_001g04810, MFRU_002g00160, MFRU_002g01580, MFRU_002g03340, MFRU_002g03820, MFRU_003g00560, MFRU_003g02050, MFRU_003g02190, MFRU_003g02440, MFRU_003g03560, MFRU_003g04150, MFRU_003g05100, MFRU_003g05230, MFRU_004g01730, MFRU_004g03310, MFRU_004g03690, MFRU_005g03620, MFRU_006g00070, MFRU_007g03010, MFRU_008g03210, MFRU_008g03220, MFRU_009g01330, MFRU_010g01670,…	0.000404904
0016052	carbohydrate catabolic process	25	MFRU_002g00160, MFRU_002g03820, MFRU_003g00560, MFRU_003g02050, MFRU_003g02190, MFRU_003g02440, MFRU_003g04150, MFRU_003g05100, MFRU_003g05230, MFRU_004g01730, MFRU_004g03690, MFRU_005g03620, MFRU_006g00070, MFRU_008g03210, MFRU_008g03220, MFRU_009g01330, MFRU_012g01940, MFRU_019g00940, MFRU_020g01020, MFRU_021g00440, MFRU_022g00560, MFRU_033g00180, MFRU_034g00720, MFRU_049g00490, MFRU_064g00460	2.82609e-05
0005976	polysaccharide metabolic process	18	MFRU_002g03820, MFRU_003g00560, MFRU_003g02190, MFRU_003g02440, MFRU_003g04150, MFRU_003g05100, MFRU_003g05230, MFRU_005g03620, MFRU_006g00070, MFRU_008g03210, MFRU_008g03220, MFRU_009g01330, MFRU_019g00940, MFRU_033g00180, MFRU_034g00720, MFRU_049g00490, MFRU_064g00460, MFRU_067g00070	0.000751937
0000272	polysaccharide catabolic process	17	MFRU_002g03820, MFRU_003g00560, MFRU_003g02190, MFRU_003g02440, MFRU_003g04150, MFRU_003g05100, MFRU_003g05230, MFRU_005g03620, MFRU_006g00070, MFRU_008g03210, MFRU_008g03220, MFRU_009g01330, MFRU_019g00940, MFRU_033g00180, MFRU_034g00720, MFRU_049g00490, MFRU_064g00460	0.00011658
0006790	sulfur compound metabolic process	17	MFRU_001g03020, MFRU_001g03230, MFRU_004g00480, MFRU_005g03670, MFRU_006g03760, MFRU_012g01840, MFRU_018g00490, MFRU_028g00220, MFRU_033g00120, MFRU_045g00230, MFRU_047g00530, MFRU_049g00370, MFRU_054g00180, MFRU_054g00310, MFRU_054g00540, MFRU_058g00170, MFRU_063g00080	0.00886723
0043623	cellular protein complex assembly	13	MFRU_001g03160, MFRU_002g01990, MFRU_002g03060, MFRU_008g03360, MFRU_011g00820, MFRU_014g01370, MFRU_015g00070, MFRU_015g02010, MFRU_031g00880, MFRU_032g00460, MFRU_034g00150, MFRU_037g00460, MFRU_042g00320	0.0393477
0002181	cytoplasmic translation	8	MFRU_002g03950, MFRU_002g04120, MFRU_012g02220, MFRU_021g00340, MFRU_040g00640, MFRU_040g00660, MFRU_045g00010, MFRU_047g00090	8.34225e-05
0042440	pigment metabolic process	7	MFRU_002g02140, MFRU_005g00790, MFRU_006g00510, MFRU_007g03280, MFRU_009g00600, MFRU_009g03140, MFRU_058g00150	0.00390911
0006749	glutathione metabolic process	7	MFRU_005g03670, MFRU_006g03760, MFRU_012g01840, MFRU_045g00230, MFRU_047g00530, MFRU_054g00310, MFRU_058g00170	0.0101696
0098869	cellular oxidant detoxification	7	MFRU_002g00600, MFRU_005g02820, MFRU_006g03760, MFRU_009g02240, MFRU_009g02690, MFRU_012g02510, MFRU_024g00250	0.0248042
0098754	detoxification	7	MFRU_002g00600, MFRU_005g02820, MFRU_006g03760, MFRU_009g02240, MFRU_009g02690, MFRU_012g02510, MFRU_024g00250	0.028186
1990748	cellular detoxification	7	MFRU_002g00600, MFRU_005g02820, MFRU_006g03760, MFRU_009g02240, MFRU_009g02690, MFRU_012g02510, MFRU_024g00250	0.028186
0046148	pigment biosynthetic process	6	MFRU_005g00790, MFRU_006g00510, MFRU_007g03280, MFRU_009g00600, MFRU_009g03140, MFRU_058g00150	0.00746346
0010393	galacturonan metabolic process	5	MFRU_003g02190, MFRU_008g03210, MFRU_008g03220, MFRU_009g01330, MFRU_019g00940	0.00901246
0045488	pectin metabolic process	5	MFRU_003g02190, MFRU_008g03210, MFRU_008g03220, MFRU_009g01330, MFRU_019g00940	0.00901246
0045490	pectin catabolic process	5	MFRU_003g02190, MFRU_008g03210, MFRU_008g03220, MFRU_009g01330, MFRU_019g00940	0.00901246
1903825	organic acid transmembrane transport	5	MFRU_001g01580, MFRU_001g05120, MFRU_008g00780, MFRU_008g02590, MFRU_010g01610	0.0307807
1905039	carboxylic acid transmembrane transport	5	MFRU_001g01580, MFRU_001g05120, MFRU_008g00780, MFRU_008g02590, MFRU_010g01610	0.0307807
0003333	amino acid transmembrane transport	4	MFRU_001g01580, MFRU_001g05120, MFRU_008g00780, MFRU_008g02590	0.0346956
0006566	threonine metabolic process	3	MFRU_033g00120, MFRU_033g00520, MFRU_054g00180	0.0118999
0009820	alkaloid metabolic process	3	MFRU_002g00600, MFRU_046g00020, MFRU_048g00060	0.0118999
0000028	ribosomal small subunit assembly	3	MFRU_002g04120, MFRU_003g02450, MFRU_003g04910	0.0179858
0005984	disaccharide metabolic process	3	MFRU_004g03690, MFRU_010g01670, MFRU_012g01940	0.0254911
0006783	heme biosynthetic process	3	MFRU_005g00790, MFRU_006g00510, MFRU_058g00150	0.0254911
0042168	heme metabolic process	3	MFRU_005g00790, MFRU_006g00510, MFRU_058g00150	0.0344165
0031400	negative regulation of protein modification process	3	MFRU_007g00100, MFRU_008g02290, MFRU_064g00250	0.0447353
0005985	sucrose metabolic process	2	MFRU_010g01670, MFRU_012g01940	0.00569336
0017003	protein-heme linkage	2	MFRU_014g01370, MFRU_015g02010	0.00569336
0017006	protein-tetrapyrrole linkage	2	MFRU_014g01370, MFRU_015g02010	0.00569336
0018063	cytochrome c-heme linkage	2	MFRU_014g01370, MFRU_015g02010	0.00569336
0006106	fumarate metabolic process	2	MFRU_004g02770, MFRU_027g00010	0.0162241
0009090	homoserine biosynthetic process	2	MFRU_033g00120, MFRU_054g00180	0.0162241
0009821	alkaloid biosynthetic process	2	MFRU_046g00020, MFRU_048g00060	0.0162241
0035834	indole alkaloid metabolic process	2	MFRU_046g00020, MFRU_048g00060	0.0162241
0035835	indole alkaloid biosynthetic process	2	MFRU_046g00020, MFRU_048g00060	0.0162241
0046352	disaccharide catabolic process	2	MFRU_004g03690, MFRU_012g01940	0.0162241
0006120	mitochondrial electron transport, NADH to ubiquinone	2	MFRU_024g00100, MFRU_034g00180	0.0308326
0006407	rRNA export from nucleus	2	MFRU_003g04910, MFRU_012g02220	0.0308326
0009313	oligosaccharide catabolic process	2	MFRU_004g03690, MFRU_012g01940	0.0308326
0030473	nuclear migration along microtubule	2	MFRU_002g03060, MFRU_012g02000	0.0308326
0034552	respiratory chain complex II assembly	2	MFRU_008g03360, MFRU_015g00070	0.0308326
0034553	mitochondrial respiratory chain complex II assembly	2	MFRU_008g03360, MFRU_015g00070	0.0308326
0051029	rRNA transport	2	MFRU_003g04910, MFRU_012g02220	0.0308326
0097032	mitochondrial respiratory chain complex II biogenesis	2	MFRU_008g03360, MFRU_015g00070	0.0308326
0009088	threonine biosynthetic process	2	MFRU_033g00120, MFRU_054g00180	0.0488457

## Sheet: 14h Celullar component
GO term	Description	DE Genes	DE Genes (Names)	P-values
0044444	cytoplasmic part	153	MFRU_001g00390, MFRU_001g01200, MFRU_001g01220, MFRU_001g01580, MFRU_001g02040, MFRU_001g02980, MFRU_001g03140, MFRU_001g03160, MFRU_001g03230, MFRU_001g05280, MFRU_002g00160, MFRU_002g00300, MFRU_002g00600, MFRU_002g01990, MFRU_002g03060, MFRU_002g03110, MFRU_002g03890, MFRU_002g03950, MFRU_002g04120, MFRU_002g05290, MFRU_003g00100, MFRU_003g02050, MFRU_003g02450, MFRU_003g02680, MFRU_003g02690,…	0.000960686
0030529	intracellular ribonucleoprotein complex	71	MFRU_001g00090, MFRU_001g01200, MFRU_001g01220, MFRU_001g02980, MFRU_002g03890, MFRU_002g03950, MFRU_002g04120, MFRU_003g00100, MFRU_003g02450, MFRU_003g02680, MFRU_003g02690, MFRU_003g04690, MFRU_003g04910, MFRU_004g01270, MFRU_004g01280, MFRU_004g03420, MFRU_005g01660, MFRU_005g02200, MFRU_005g04090, MFRU_007g00220, MFRU_007g01430, MFRU_007g02290, MFRU_008g00010, MFRU_008g00960, MFRU_008g02290,…	6.84832e-10
1990904	ribonucleoprotein complex	71	MFRU_001g00090, MFRU_001g01200, MFRU_001g01220, MFRU_001g02980, MFRU_002g03890, MFRU_002g03950, MFRU_002g04120, MFRU_003g00100, MFRU_003g02450, MFRU_003g02680, MFRU_003g02690, MFRU_003g04690, MFRU_003g04910, MFRU_004g01270, MFRU_004g01280, MFRU_004g03420, MFRU_005g01660, MFRU_005g02200, MFRU_005g04090, MFRU_007g00220, MFRU_007g01430, MFRU_007g02290, MFRU_008g00010, MFRU_008g00960, MFRU_008g02290,…	1.93926e-09
0044391	ribosomal subunit	45	MFRU_001g01220, MFRU_001g02980, MFRU_002g03890, MFRU_002g03950, MFRU_002g04120, MFRU_003g02450, MFRU_003g02690, MFRU_003g04690, MFRU_003g04910, MFRU_004g01280, MFRU_005g01660, MFRU_005g04090, MFRU_007g00220, MFRU_007g02290, MFRU_008g00960, MFRU_008g02290, MFRU_009g00190, MFRU_010g00520, MFRU_012g02220, MFRU_015g00750, MFRU_016g00070, MFRU_016g00320, MFRU_016g01380, MFRU_018g00830, MFRU_019g00750,…	0
0044445	cytosolic part	44	MFRU_001g01220, MFRU_001g02980, MFRU_001g03230, MFRU_002g03890, MFRU_002g03950, MFRU_002g04120, MFRU_003g02450, MFRU_003g02690, MFRU_003g04690, MFRU_003g04910, MFRU_004g01280, MFRU_005g04090, MFRU_007g00220, MFRU_008g00960, MFRU_008g02290, MFRU_009g00190, MFRU_010g00520, MFRU_012g02220, MFRU_015g00750, MFRU_016g00070, MFRU_016g00320, MFRU_016g01380, MFRU_018g00250, MFRU_019g00750, MFRU_019g01290,…	1.11022e-16
0015934	large ribosomal subunit	26	MFRU_001g01220, MFRU_001g02980, MFRU_002g03890, MFRU_002g03950, MFRU_003g02690, MFRU_004g01280, MFRU_005g04090, MFRU_007g00220, MFRU_007g02290, MFRU_009g00190, MFRU_010g00520, MFRU_015g00750, MFRU_016g01380, MFRU_018g00830, MFRU_019g01290, MFRU_021g00340, MFRU_024g00150, MFRU_024g01270, MFRU_026g00860, MFRU_027g00200, MFRU_027g00960, MFRU_029g00490, MFRU_040g00640, MFRU_040g00660, MFRU_047g00090,…	4.42546e-12
0005739	mitochondrion	23	MFRU_001g00390, MFRU_001g02040, MFRU_002g00600, MFRU_002g01990, MFRU_002g03110, MFRU_003g02050, MFRU_005g02160, MFRU_005g02380, MFRU_006g03760, MFRU_007g01660, MFRU_009g02690, MFRU_010g02450, MFRU_013g01660, MFRU_015g00070, MFRU_015g00420, MFRU_017g01230, MFRU_017g01530, MFRU_020g00700, MFRU_025g00490, MFRU_028g00220, MFRU_032g00440, MFRU_037g00460, MFRU_045g00360	0.0329091
0022625	cytosolic large ribosomal subunit	22	MFRU_001g01220, MFRU_001g02980, MFRU_002g03890, MFRU_002g03950, MFRU_003g02690, MFRU_004g01280, MFRU_005g04090, MFRU_007g00220, MFRU_009g00190, MFRU_010g00520, MFRU_015g00750, MFRU_016g01380, MFRU_019g01290, MFRU_021g00340, MFRU_024g01270, MFRU_027g00200, MFRU_027g00960, MFRU_029g00490, MFRU_040g00640, MFRU_040g00660, MFRU_047g00090, MFRU_050g00460	3.90799e-14
0015935	small ribosomal subunit	19	MFRU_002g04120, MFRU_003g02450, MFRU_003g04690, MFRU_003g04910, MFRU_005g01660, MFRU_008g00960, MFRU_008g02290, MFRU_012g02220, MFRU_016g00070, MFRU_016g00320, MFRU_019g00750, MFRU_027g00540, MFRU_027g00550, MFRU_027g00650, MFRU_029g00470, MFRU_030g00980, MFRU_033g00140, MFRU_059g00400, MFRU_067g00100	1.03349e-09
0022627	cytosolic small ribosomal subunit	17	MFRU_002g04120, MFRU_003g02450, MFRU_003g04690, MFRU_003g04910, MFRU_008g00960, MFRU_008g02290, MFRU_012g02220, MFRU_016g00070, MFRU_016g00320, MFRU_019g00750, MFRU_027g00540, MFRU_027g00550, MFRU_027g00650, MFRU_029g00470, MFRU_030g00980, MFRU_033g00140, MFRU_067g00100	6.14087e-12
0005576	extracellular region	16	MFRU_002g03340, MFRU_002g03820, MFRU_003g00560, MFRU_003g02190, MFRU_003g04150, MFRU_003g05100, MFRU_003g05230, MFRU_005g03620, MFRU_007g02390, MFRU_008g01200, MFRU_008g03210, MFRU_009g01330, MFRU_015g00100, MFRU_019g00940, MFRU_034g00720, MFRU_043g00260	0.0025436
0005840	ribosome	13	MFRU_001g01200, MFRU_003g00100, MFRU_003g02680, MFRU_004g01270, MFRU_008g00010, MFRU_010g02450, MFRU_016g00430, MFRU_016g01050, MFRU_021g00670, MFRU_032g00610, MFRU_043g00590, MFRU_045g00010, MFRU_045g00360	0.00219831
0005743	mitochondrial inner membrane	13	MFRU_002g05290, MFRU_005g00790, MFRU_006g00510, MFRU_008g02260, MFRU_009g00060, MFRU_010g01610, MFRU_014g01360, MFRU_014g01370, MFRU_015g02010, MFRU_024g00430, MFRU_032g00220, MFRU_043g00350, MFRU_067g00050	0.0092796
0019866	organelle inner membrane	13	MFRU_002g05290, MFRU_005g00790, MFRU_006g00510, MFRU_008g02260, MFRU_009g00060, MFRU_010g01610, MFRU_014g01360, MFRU_014g01370, MFRU_015g02010, MFRU_024g00430, MFRU_032g00220, MFRU_043g00350, MFRU_067g00050	0.0166528
0031966	mitochondrial membrane	13	MFRU_002g05290, MFRU_005g00790, MFRU_006g00510, MFRU_008g02260, MFRU_009g00060, MFRU_010g01610, MFRU_014g01360, MFRU_014g01370, MFRU_015g02010, MFRU_024g00430, MFRU_032g00220, MFRU_043g00350, MFRU_067g00050	0.0436467
0005682	U5 snRNP	3	MFRU_031g00880, MFRU_035g00050, MFRU_041g00770	0.0287736
0019005	SCF ubiquitin ligase complex	3	MFRU_002g03620, MFRU_059g00160, MFRU_060g00220	0.0287736
0005854	nascent polypeptide-associated complex	2	MFRU_004g01270, MFRU_004g01280	0.0336239
0005881	cytoplasmic microtubule	2	MFRU_002g03060, MFRU_012g02000	0.0336239
0030015	CCR4-NOT core complex	2	MFRU_012g00500, MFRU_018g00330	0.0336239

## Sheet: 14h Molecular function
GO term	Description	DE Genes	DE Genes (Names)	P-values
0016491	oxidoreductase activity	140	MFRU_001g00390, MFRU_001g01730, MFRU_001g04810, MFRU_001g05160, MFRU_002g00160, MFRU_002g00600, MFRU_002g01940, MFRU_002g02030, MFRU_002g03460, MFRU_002g03470, MFRU_002g03740, MFRU_002g04010, MFRU_003g00810, MFRU_003g01430, MFRU_003g01440, MFRU_003g01680, MFRU_003g01940, MFRU_003g02310, MFRU_003g04060, MFRU_003g04790, MFRU_004g00210, MFRU_004g02080, MFRU_004g04130, MFRU_005g02160, MFRU_005g02820,…	3.33067e-16
0005198	structural molecule activity	58	MFRU_001g01220, MFRU_001g02980, MFRU_002g03890, MFRU_002g03950, MFRU_002g04120, MFRU_003g00100, MFRU_003g02450, MFRU_003g02690, MFRU_003g04690, MFRU_003g04910, MFRU_004g01270, MFRU_004g01280, MFRU_005g01660, MFRU_005g02030, MFRU_005g04090, MFRU_007g00220, MFRU_007g02290, MFRU_008g00010, MFRU_008g00960, MFRU_009g00190, MFRU_010g00520, MFRU_010g02450, MFRU_012g02220, MFRU_013g00520, MFRU_015g00750,…	1.11022e-16
0003735	structural constituent of ribosome	53	MFRU_001g01220, MFRU_001g02980, MFRU_002g03890, MFRU_002g03950, MFRU_002g04120, MFRU_003g00100, MFRU_003g02450, MFRU_003g02690, MFRU_003g04690, MFRU_003g04910, MFRU_004g01270, MFRU_004g01280, MFRU_005g01660, MFRU_005g04090, MFRU_007g00220, MFRU_007g02290, MFRU_008g00010, MFRU_008g00960, MFRU_009g00190, MFRU_010g00520, MFRU_010g02450, MFRU_012g02220, MFRU_015g00750, MFRU_016g00070, MFRU_016g00320,…	6.66134e-16
0048037	cofactor binding	46	MFRU_001g00390, MFRU_001g01730, MFRU_001g03020, MFRU_002g03470, MFRU_002g04010, MFRU_003g02310, MFRU_004g01780, MFRU_004g02080, MFRU_005g02160, MFRU_005g02280, MFRU_005g03770, MFRU_006g00290, MFRU_006g00340, MFRU_008g02610, MFRU_008g03740, MFRU_011g01250, MFRU_011g02010, MFRU_011g02040, MFRU_013g01660, MFRU_014g02360, MFRU_015g00420, MFRU_015g01650, MFRU_018g00470, MFRU_021g00400, MFRU_024g00600,…	0.00015817
0050662	coenzyme binding	37	MFRU_001g00390, MFRU_002g03470, MFRU_002g04010, MFRU_003g02310, MFRU_004g02080, MFRU_005g02160, MFRU_005g03770, MFRU_006g00290, MFRU_006g00340, MFRU_008g02610, MFRU_008g03740, MFRU_011g02010, MFRU_011g02040, MFRU_013g01660, MFRU_014g02360, MFRU_015g00420, MFRU_015g01650, MFRU_018g00470, MFRU_021g00400, MFRU_024g00600, MFRU_026g00460, MFRU_028g00870, MFRU_028g00930, MFRU_031g00310, MFRU_031g00340,…	0.000218528
0050660	flavin adenine dinucleotide binding	30	MFRU_002g03470, MFRU_002g04010, MFRU_003g02310, MFRU_004g02080, MFRU_006g00290, MFRU_006g00340, MFRU_008g02610, MFRU_008g03740, MFRU_011g02010, MFRU_011g02040, MFRU_013g01660, MFRU_014g02360, MFRU_015g01650, MFRU_018g00470, MFRU_021g00400, MFRU_024g00600, MFRU_026g00460, MFRU_028g00870, MFRU_028g00930, MFRU_031g00310, MFRU_031g00340, MFRU_031g01050, MFRU_033g00840, MFRU_038g00720, MFRU_042g00150,…	7.31012e-05
0016614	oxidoreductase activity, acting on CH-OH group of donors	28	MFRU_001g00390, MFRU_002g00160, MFRU_003g01440, MFRU_003g04060, MFRU_004g02080, MFRU_005g02160, MFRU_005g02920, MFRU_006g02550, MFRU_006g03930, MFRU_007g01650, MFRU_007g02330, MFRU_007g03810, MFRU_010g01250, MFRU_011g02040, MFRU_014g01110, MFRU_015g01050, MFRU_015g01650, MFRU_020g01020, MFRU_022g01140, MFRU_027g00990, MFRU_028g00410, MFRU_029g00280, MFRU_033g00840, MFRU_035g00660, MFRU_044g00220,…	7.30299e-05
0016705	oxidoreductase activity, acting on paired donors, with incorporation or reduction of molecular oxygen	27	MFRU_001g04810, MFRU_002g01940, MFRU_002g03470, MFRU_004g00210, MFRU_007g03280, MFRU_009g02040, MFRU_009g02410, MFRU_009g02650, MFRU_009g03410, MFRU_010g02420, MFRU_014g02360, MFRU_015g00190, MFRU_015g01650, MFRU_025g00110, MFRU_026g00460, MFRU_028g00840, MFRU_030g00210, MFRU_030g00510, MFRU_031g00340, MFRU_031g01050, MFRU_031g01060, MFRU_047g00300, MFRU_055g00160, MFRU_056g00330, MFRU_063g00080,…	4.32714e-05
0004497	monooxygenase activity	27	MFRU_001g04810, MFRU_002g03470, MFRU_004g00210, MFRU_007g03280, MFRU_009g02410, MFRU_009g02650, MFRU_010g02420, MFRU_011g02770, MFRU_014g02360, MFRU_015g00190, MFRU_015g01650, MFRU_025g00110, MFRU_028g00840, MFRU_028g00870, MFRU_028g00930, MFRU_030g00210, MFRU_030g00510, MFRU_031g00340, MFRU_031g01050, MFRU_031g01060, MFRU_038g00720, MFRU_047g00300, MFRU_056g00330, MFRU_061g00050, MFRU_064g00300,…	0.000287053
0016616	oxidoreductase activity, acting on the CH-OH group of donors, NAD or NADP as acceptor	23	MFRU_001g00390, MFRU_002g00160, MFRU_003g01440, MFRU_003g04060, MFRU_005g02160, MFRU_005g02920, MFRU_006g02550, MFRU_006g03930, MFRU_007g01650, MFRU_007g02330, MFRU_007g03810, MFRU_010g01250, MFRU_014g01110, MFRU_015g01050, MFRU_020g01020, MFRU_022g01140, MFRU_027g00990, MFRU_028g00410, MFRU_029g00280, MFRU_035g00660, MFRU_044g00220, MFRU_046g00580, MFRU_054g00180	0.000137259
0020037	heme binding	18	MFRU_001g04810, MFRU_002g00600, MFRU_004g00210, MFRU_005g02820, MFRU_009g02650, MFRU_010g02420, MFRU_014g00890, MFRU_015g00190, MFRU_015g00200, MFRU_015g01650, MFRU_025g00110, MFRU_026g00460, MFRU_028g00840, MFRU_030g00210, MFRU_030g00510, MFRU_047g00300, MFRU_064g00300, MFRU_065g00060	0.0169082
0046906	tetrapyrrole binding	18	MFRU_001g04810, MFRU_002g00600, MFRU_004g00210, MFRU_005g02820, MFRU_009g02650, MFRU_010g02420, MFRU_014g00890, MFRU_015g00190, MFRU_015g00200, MFRU_015g01650, MFRU_025g00110, MFRU_026g00460, MFRU_028g00840, MFRU_030g00210, MFRU_030g00510, MFRU_047g00300, MFRU_064g00300, MFRU_065g00060	0.0196729
0005506	iron ion binding	17	MFRU_001g04810, MFRU_004g00210, MFRU_009g02650, MFRU_010g02420, MFRU_014g00200, MFRU_015g00190, MFRU_015g01650, MFRU_018g00490, MFRU_025g00110, MFRU_027g00520, MFRU_028g00840, MFRU_030g00210, MFRU_030g00510, MFRU_047g00300, MFRU_053g00360, MFRU_064g00300, MFRU_065g00060	0.0351829
0071949	FAD binding	15	MFRU_002g04010, MFRU_003g02310, MFRU_006g00290, MFRU_006g00340, MFRU_011g02010, MFRU_013g01660, MFRU_021g00400, MFRU_026g00460, MFRU_028g00870, MFRU_028g00930, MFRU_031g00310, MFRU_038g00720, MFRU_042g00150, MFRU_064g00350, MFRU_074g00060	0.00304089
0047834	D-threo-aldose 1-dehydrogenase activity	11	MFRU_002g00160, MFRU_003g01440, MFRU_005g02920, MFRU_006g03930, MFRU_007g01650, MFRU_007g02330, MFRU_007g03810, MFRU_014g01110, MFRU_027g00990, MFRU_029g00280, MFRU_044g00220	9.63999e-05
0051213	dioxygenase activity	10	MFRU_002g01940, MFRU_009g02040, MFRU_014g00200, MFRU_015g00200, MFRU_026g00460, MFRU_027g00520, MFRU_031g00840, MFRU_053g00360, MFRU_055g00160, MFRU_063g00080	0.042576
0019843	rRNA binding	8	MFRU_003g04910, MFRU_004g03420, MFRU_005g02200, MFRU_007g01430, MFRU_029g00490, MFRU_033g00140, MFRU_040g00640, MFRU_050g00460	0.00784378
0050661	NADP binding	8	MFRU_002g03470, MFRU_005g03770, MFRU_014g02360, MFRU_015g00420, MFRU_031g00340, MFRU_031g01050, MFRU_033g00120, MFRU_054g00180	0.0151866
0016209	antioxidant activity	7	MFRU_002g00600, MFRU_005g02820, MFRU_006g03760, MFRU_009g02240, MFRU_009g02690, MFRU_012g02510, MFRU_024g00250	0.0439214
0008061	chitin binding	5	MFRU_002g04010, MFRU_003g03560, MFRU_005g01860, MFRU_006g00070, MFRU_032g00390	0.00641925
0019900	kinase binding	5	MFRU_001g03810, MFRU_008g02290, MFRU_012g02220, MFRU_015g00750, MFRU_024g00320	0.0232495
0019901	protein kinase binding	5	MFRU_001g03810, MFRU_008g02290, MFRU_012g02220, MFRU_015g00750, MFRU_024g00320	0.0232495
0030248	cellulose binding	5	MFRU_002g03820, MFRU_003g04150, MFRU_015g00100, MFRU_034g00720, MFRU_043g00260	0.0232495
0001871	pattern binding	5	MFRU_002g03820, MFRU_003g04150, MFRU_015g00100, MFRU_034g00720, MFRU_043g00260	0.0408833
0004190	aspartic-type endopeptidase activity	5	MFRU_002g01920, MFRU_002g02460, MFRU_010g02140, MFRU_015g01900, MFRU_063g00310	0.0408833
0030247	polysaccharide binding	5	MFRU_002g03820, MFRU_003g04150, MFRU_015g00100, MFRU_034g00720, MFRU_043g00260	0.0408833
0070001	aspartic-type peptidase activity	5	MFRU_002g01920, MFRU_002g02460, MFRU_010g02140, MFRU_015g01900, MFRU_063g00310	0.0408833
0004033	aldo-keto reductase (NADP) activity	4	MFRU_002g00160, MFRU_003g04060, MFRU_007g01650, MFRU_007g03810	0.00720378
0016706	oxidoreductase activity, acting on paired donors, with incorporation or reduction of molecular oxygen, 2-oxoglutarate as one donor, and incorporation of one atom each of oxygen into both donors	4	MFRU_002g01940, MFRU_009g02040, MFRU_055g00160, MFRU_063g00080	0.0148033
0004499	N,N-dimethylaniline monooxygenase activity	4	MFRU_002g03470, MFRU_014g02360, MFRU_031g00340, MFRU_031g01050	0.0332866
0016846	carbon-sulfur lyase activity	4	MFRU_001g03020, MFRU_014g01360, MFRU_014g01370, MFRU_015g02010	0.0332866
0004650	polygalacturonase activity	4	MFRU_002g03340, MFRU_008g03210, MFRU_009g01330, MFRU_019g00940	0.0414839
0004408	holocytochrome-c synthase activity	3	MFRU_014g01360, MFRU_014g01370, MFRU_015g02010	0.00230204
0004364	glutathione transferase activity	3	MFRU_006g03760, MFRU_012g01840, MFRU_024g00250	0.0165728
0070180	large ribosomal subunit rRNA binding	3	MFRU_005g02200, MFRU_007g01430, MFRU_029g00490	0.0165728
0008106	alcohol dehydrogenase (NADP+) activity	3	MFRU_002g00160, MFRU_003g04060, MFRU_007g01650	0.0248624
0004325	ferrochelatase activity	2	MFRU_005g00790, MFRU_058g00150	0.00724212
0016531	copper chaperone activity	2	MFRU_001g03160, MFRU_026g00380	0.00724212
0016208	AMP binding	2	MFRU_004g00480, MFRU_004g02770	0.0204973
0016530	metallochaperone activity	2	MFRU_001g03160, MFRU_026g00380	0.0204973
0031176	endo-1,4-beta-xylanase activity	2	MFRU_002g03820, MFRU_003g05100	0.0204973
0004032	alditol:NADP+ 1-oxidoreductase activity	2	MFRU_002g00160, MFRU_007g01650	0.0386925
0004551	nucleotide diphosphatase activity	2	MFRU_013g01610, MFRU_045g00260	0.0386925
0004602	glutathione peroxidase activity	2	MFRU_006g03760, MFRU_024g00250	0.0386925
0005199	structural constituent of cell wall	2	MFRU_013g00520, MFRU_046g00230	0.0386925
0030414	peptidase inhibitor activity	2	MFRU_001g04320, MFRU_020g00050	0.0386925
0097599	xylanase activity	2	MFRU_002g03820, MFRU_003g05100	0.0386925
